# Supplementary material for: Robust Assessment of Homologous Recombination Deficiency Genomic Instability by OncoScan Microarrays
Source: J Mol Diagn. 2025 Apr 4;27(6):475–84. doi: 10.1016/j.jmoldx.2025.02.011 (PMC12163384; doi:10.1016/j.jmoldx.2025.02.011)
Supplement: Supplemental Table S1 [file mmc1.xlsx]

## Sheet: LDT
Supplemental Table 1. BRCA variants identified in in-house samples.
All variants where identified with VarSome, accessed September 20,2024 at https://varsome.com.
HGVS	Number of occurrence
BRCA1(NM_007294.4):c.1687C>T p.(Gln563Ter)	1
BRCA1(NM_007294.4):c.4183C>T p.(Gln1395Ter)	1
BRCA1(NM_007294.4):c.4756G>T p.(Glu1586Ter)	1
BRCA1(NM_007294.4):c.4867del p.(Ala1623LeufsTer10)	1
BRCA1(NM_007294.4):c.4883T>C p.(Met1628Thr)	1
BRCA1(NM_007294.4):c.5017_5019del p.(His1673del)	1
BRCA1(NM_007294.4):c.5029dup p.(Thr1677AsnfsTer2)	1
BRCA1(NM_007294.4):c.5108A>C p.(Tyr1703Ser)	1
BRCA1(NM_007294.4):c.5251C>T p.(Arg1751Ter)	1
BRCA1(NM_007294.4):c.5266dup p.(Gln1756ProfsTer74)	1
BRCA1(NM_007294.4):c.5328_5332+9del p.?	1
BRCA1(NM_007294.4):c.536A>G p.(Tyr179Cys)	1
BRCA1(NM_007294.4):c.736T>G p.(Leu246Val)	1
BRCA1(NM_007294.4):c.844_850dup p.(Gln284LeufsTer5)	1
BRCA1(NM_007297.4):c.2978G>A p.(Ser993Asn)	1
BRCA1(NM_007300.4):c.1456T>C p.(Phe486Leu)	2
BRCA1(NM_007300.4):c.1648A>C p.(Asn550His)	2
BRCA1(NM_007300.4):c.1687C>T p.(Gln563Ter)	2
BRCA1(NM_007300.4):c.181T>G p.(Cys61Gly)	5
BRCA1(NM_007300.4):c.2002C>T p.(Leu668Phe)	1
BRCA1(NM_007300.4):c.2268_2269del p.(Arg756SerfsTer5)	1
BRCA1(NM_007300.4):c.2521C>T p.(Arg841Trp)	1
BRCA1(NM_007300.4):c.2641G>T p.(Glu881Ter)	1
BRCA1(NM_007300.4):c.2679_2682del p.(Lys893AsnfsTer106)	2
BRCA1(NM_007300.4):c.3018_3021del p.(His1006GlnfsTer17)	1
BRCA1(NM_007300.4):c.3119G>A p.(Ser1040Asn)	9
BRCA1(NM_007300.4):c.3481_3491del p.(Glu1161PhefsTer3)	1
BRCA1(NM_007300.4):c.3544C>T p.(Gln1182Ter)	1
BRCA1(NM_007300.4):c.3622A>T p.(Lys1208Ter)	1
BRCA1(NM_007300.4):c.3704_3707del p.(Asn1235IlefsTer28)	1
BRCA1(NM_007300.4):c.3756_3759del p.(Ser1253ArgfsTer10)	1
BRCA1(NM_007300.4):c.3976C>T p.(His1326Tyr)	1
BRCA1(NM_007300.4):c.3981del p.(Gln1327HisfsTer9)	1
BRCA1(NM_007300.4):c.4039A>G p.(Arg1347Gly)	5
BRCA1(NM_007300.4):c.4739-1G>C p.?	2
BRCA1(NM_007300.4):c.4869del p.(Gln1625AsnfsTer2)	1
BRCA1(NM_007300.4):c.5158C>T p.(Arg1720Trp)	1
BRCA1(NM_007300.4):c.5216-1G>A p.(Trp1739fs)	1
BRCA1(NM_007300.4):c.5329dup p.(Gln1777ProfsTer74)	2
BRCA1(NM_007300.4):c.536A>G p.(Tyr179Cys)	1
BRCA1(NM_007300.4):c.547+1del p.?	1
BRCA1(NM_007300.4):c.763G>T p.(Glu255Ter)	1
BRCA1(NM_007300.4):c.844_850dup p.(Gln284LeufsTer5)	1
BRCA2(NM_000059.4):c.10095delCinsGAATTATATCT p.(Ser3366delinsAsnTyrIleTer)	1
BRCA2(NM_000059.4):c.1244A>G p.(His415Arg)	1
BRCA2(NM_000059.4):c.1385A>G p.(Glu462Gly)	1
BRCA2(NM_000059.4):c.1792A>G p.(Thr598Ala)	2
BRCA2(NM_000059.4):c.1964del p.(Pro655GlnfsTer5)	1
BRCA2(NM_000059.4):c.2979G>A p.(Trp993Ter)	2
BRCA2(NM_000059.4):c.3236C>A p.(Ser1079Tyr)	1
BRCA2(NM_000059.4):c.3264del p.(Gln1089ArgfsTer15)	1
BRCA2(NM_000059.4):c.4258G>T p.(Asp1420Tyr)	4
BRCA2(NM_000059.4):c.4570T>G p.(Phe1524Val)	1
BRCA2(NM_000059.4):c.4779A>C p.(Glu1593Asp)	1
BRCA2(NM_000059.4):c.4965del p.(Tyr1655Ter)	1
BRCA2(NM_000059.4):c.5070A>C p.(Lys1690Asn)	1
BRCA2(NM_000059.4):c.5744C>T p.(Thr1915Met)	11
BRCA2(NM_000059.4):c.5790del p.(Leu1930PhefsTer33)	1
BRCA2(NM_000059.4):c.6109G>C p.(Glu2037Gln)	1
BRCA2(NM_000059.4):c.6118A>G p.(Ile2040Val)	1
BRCA2(NM_000059.4):c.6258C>G p.(Ile2086Met)	1
BRCA2(NM_000059.4):c.6444dup p.(Ile2149TyrfsTer2)	1
BRCA2(NM_000059.4):c.6447_6448dup p.(Lys2150IlefsTer19)	1
BRCA2(NM_000059.4):c.6485_6486del p.(Lys2162ThrfsTer13)	1
BRCA2(NM_000059.4):c.6935A>T p.(Asp2312Val)	1
BRCA2(NM_000059.4):c.7367A>T p.(Gln2456Leu)	1
BRCA2(NM_000059.4):c.7795G>A p.(Glu2599Lys)	1
BRCA2(NM_000059.4):c.7826G>A p.(Gly2609Asp)	1
BRCA2(NM_000059.4):c.7878G>C p.(Trp2626Cys)	1
BRCA2(NM_000059.4):c.8182G>A p.(Val2728Ile)	1
BRCA2(NM_000059.4):c.8455G>A p.(Asp2819Asn)	2
BRCA2(NM_000059.4):c.8755-1G>A p.?	1
BRCA2(NM_000059.4):c.8851G>A p.(Ala2951Thr)	1
BRCA2(NM_000059.4):c.8905G>A p.(Val2969Met)	1
BRCA2(NM_000059.4):c.9248A>G p.(Lys3083Arg)	1
BRCA2(NM_000059.4):c.9374T>C p.(Leu3125Pro)	1
BRCA2(NM_000059.4):c.9401G>C p.(Gly3134Ala)	1
BRCA2(NM_000059.4):c.9502-1G>A p.?	1
BRCA2(NM_000059.4):c.978C>A p.(Ser326Arg)	1
BRCA2(NM_000059.4):c.9976A>T p.(Lys3326Ter)	3
	120
